# Supplementary material for: Nucleosome composition regulates the histone H3 tail conformational ensemble and accessibility
Source: Nucleic Acids Res. 2021 Apr 15;49(8):4750–67. doi: 10.1093/nar/gkab246 (PMC8096233; doi:10.1093/nar/gkab246)
Supplement: gkab246_Supplemental_Files [file gkab246_supplemental_files.zip]

Archive with 2 entries (2 files):
- SupplementaryTable1_CSV_Relax.xlsx
- Supplementary_Figures.pdf
