# Supplementary material for: Nucleosome composition regulates the histone H3 tail conformational ensemble and accessibility
Source: Nucleic Acids Res. 2021 Apr 15;49(8):4750–67. doi: 10.1093/nar/gkab246 (PMC8096233; doi:10.1093/nar/gkab246)
Supplement: gkab246_Supplemental_Files [file gkab246_supplemental_files.zip › SupplementaryTable1_CSV_Relax.xlsx]

## Sheet: CSVs
			Tetrasome						Hexasome							Nucleosome
			Sample: 130 uM 13C/15N-H3 tetrasome in 20mM MOPS pH 7, 1mM EDTA, 1mM DTT, 6.8% D2O; 37C; 600 MHz Bruker						Sample: 360 uM 13C/15N-H3 hexasome in 20mM MOPS pH 7, 1mM EDTA, 1mM DTT, 10% D2O; 45C; 600 MHz Bruker							Sample: 320 uM 13C/15N-H3 nucleosome in 20mM MOPS pH7 , 1mM EDTA, 1mM DTT, 9% D2O; 45C; 600MHz Varian; data from Morrison et al 2018
Residue number	residue		15N CS	1HN CS	13Ca CS	13Cb CS	Comments		15N CS	1HN CS	13Ca CS	13Cb CS	Comments	species: N vs. T		15N CS	1HN CS	13Ca CS	13Cb CS	Comments
1	A
2	R				56.4402	30.9878					56.5064	30.9603	Cannot identify T vs. N.	T?
											56.6276	30.9607		N?				56.43	30.92
3	T		116.482	8.34685	62.0562	70.1177			116.125	8.2705	62.0986	70.125	Cannot identify T vs. N. Assignment supported by H3Kc4me3-hexasome.	T?
									115.825	8.24785	62.0509	70.1059		N?		115.82	8.23	61.87	70.02	Assignment supported by H3Kc4me3-nucleosome
4	K		124.085	8.48074	56.5462	33.2666			123.782	8.41885	56.6483	33.1943	Cannot identify T vs. N. Assignment supported by H3Kc4me3-hexasome.	T?
									123.465	8.41939	56.7314	33.2382		N?		123.44	8.41	56.64	33.17	Assignment supported by H3Kc4me3-nucleosome
5	Q		122.196	8.60315	56.101	29.5876			121.962	8.52694	56.2757	29.5337	Can slightly distinguish T vs. N. Assignment supported by H3Kc4me3-hexasome.	T
									121.663	8.49771	56.4284	29.5473		N		121.65	8.5	56.34	29.38	Assignment supported by H3Kc4me3-nucleosome
6	T		115.424	8.15808	62.0876	69.9159			115.174	8.09605	62.1073	69.9004	Can slightly distinguish T vs. N. Assignment supported by H3Kc4me3-hexasome.	T
									114.654	8.03583	62.1463	69.8674		N		114.64	8.02	61.97	69.75	Assignment supported by H3Kc4me3-nucleosome
7	A		126.472	8.33971	52.5427	19.4246			126.28	8.278	52.6252	19.4447	Can slightly distinguish T vs. N. Assignment supported by H3Kc4me3-hexasome.	T
									125.972	8.27356	52.7474	19.3989		N		125.98	8.27	52.74	19.39	Assignment supported by H3Kc4me3-nucleosome
8	R		120.736	8.32236	56.2214	30.9878	Some uncertainty between R8 and R26		120.464	8.25047	56.3008	30.9582	Can slightly distinguish T vs. N. Assignment supported by H3Kc4me3-hexasome.	T
									119.855	8.22145	56.3795	30.9076		N		119.84	8.19	56.3	30.89	Assignment supported by H3Kc4me3-nucleosome
9	K		122.88	8.45952	56.5237	33.2728	Some uncertainty between K9, K18, and K27		122.598	8.38009	56.5071	33.243	Cannot identify T vs. N. Likely overlap between N?_K9? and K9/18/27. Cannot distinguish K9, K18, K27. Assignment of T?_K9 supported by H3Kc4me3-hexasome.	T?
									122.144	8.31678				N?		122.22	8.32	56.46	33.25	Some uncertainty between K9, K18, and K27. Assignment supported by H3Kc4me3-nucleosome.
10	S		117.08	8.41672	58.3348	63.9258			116.859	8.3556	58.3986	63.9636	Cannot resolve T and N	T + N
																116.74	8.34	58.37	63.92	Assignment supported by H3Kc4me3-nucleosome
11	T		115.284	8.25373	62.0027	69.8907			115.074	8.18481	62.1331	69.8722	Cannot identify T vs. N.	T?
									114.867	8.16871	62.164	69.8625		N?		114.94	8.16	62.01	69.73
12	G		110.91	8.43567	45.5256		Some uncertainty between G12 and G33		110.816	8.39233	45.6201		Cannot distinguish T vs. N. Some uncertainty between G12 and G33.	T + N
																110.84	8.4	45.6
13	G		108.797	8.29657	45.2914		G13 and G34 are not resolved		108.693	8.24637	45.4155		Cannot distinguish T vs. N. Cannot distinguish G13 and G34.	T + N
																108.62	8.24	45.35
14	K		120.817	8.18879	56.0136	33.4067			120.698	8.12911	56.0742	33.368	Cannot identify T vs. N.	T?
									120.448	8.09835	56.0475	33.365		N?		120.61	8.09	56.01	33.36
15	A		126.885	8.40237	50.6195	18.3193			126.576	8.31481	50.6156	18.404	Cannot identify T vs. N. N?_A15 likely overlaps with T?_A7, but cannot resolve.	T?
														N?		126.45	8.3	50.68	18.38
16	P				63.0287	32.1467					63.0797	32.1405	Cannot identify T vs. N.	T?
											63.22	32.1371		N?				63.21	32.08
17	R		121.576	8.46176	56.3695	30.955			121.25	8.38747	56.4578	30.9477	Cannot identify T vs. N.	T?
									120.989	8.36993	56.4723	30.9625		N?		121.04	8.37	56.48	30.84
18	K		122.531	8.42374	56.5959	33.2008	Some uncertainty between K9, K18, and K27		122.156	8.33747	56.6199	33.1956	Cannot identify T vs. N. Likely overlap between N?_K18 and K9/18/27. Cannot distinguish K9, K18, K27.	T?
									121.875	8.33853				N?		122.03	8.33	56.7	33.09	Some uncertainty between K9, K18, and K27
19	Q		121.576	8.39582	55.9364	29.6032			121.328	8.3321	56.1217	29.552	Cannot identify T vs. N.	T?
									121.028	8.34306	56.1881	29.5846		N?		121.06	8.33	56.3	29.32
20	L		123.769	8.2934	55.3333	42.6234			123.478	8.21202	55.4335	42.6433	Cannot identify T vs. N. Cannot resolve N?_L20?.	T?
									122.945	8.20317				N?		122.86	8.21	55.68	42.49
21	A		124.727	8.35233	52.6948	19.3365			124.522	8.28382	52.7639	19.3075	Cannot identify T vs. N.	T?
									124.069	8.29062	52.9306	19.2883		N?		123.99	8.27	52.92	19.25
22	T		113.126	8.01021	62.0727	69.9489			112.827	7.94903	62.1844	69.9055	Cannot resolve T and N	T?
									112.712	7.98127				N?		112.63	7.95	62.38	69.7
23	K		123.561	8.31132	56.762	33.0742			123.21	8.24111	56.8851	33.0314	Can slightly distinguish T vs. N.	T
									122.949	8.18776	57.1041	32.9483		N		122.94	8.16	57.02	32.98
24	A		124.918	8.28819	52.6418	19.342			124.545	8.1972	52.737	19.3014	Can slightly distinguish T vs. N.	T
									124.077	8.17443	53.1189	19.2215		N		124.1	8.16	52.93	19.22
25	A		123.22	8.17983	52.5862	19.3266			122.99	8.10627	52.7622	19.2593	Can slightly distinguish T vs. N.	T
									122.574	8.08107	52.9255	19.1935		N		122.59	8.07	52.8	19.25
26	R		120.236	8.25311	56.3395	30.9678	Some uncertainty between R8 and R26		119.871	8.17251	56.3999	30.9026	Can slightly distinguish T vs. N. Assignment supported by H3Kc4me3-hexasome.	T
									119.472	8.11128	56.5821	30.835		N		119.49	8.1	56.47	30.77
27	K		122.387	8.371	56.5925	33.1972	Some uncertainty between K9, K18, and K27		121.983	8.27019	56.5927	33.1609	Cannot identify T vs. N. Cannot distinguish K9, K18, K27.	T?
									121.596	8.22246	56.7162	33.0832		N?		121.61	8.19	56.6	33.13	Some uncertainty between K9, K18, and K27
28	S		116.813	8.238	58.2068	64.1323			116.534	8.1656	58.2452	64.1435	Cannot identify T vs. N.	T?
									116.206	8.13318	58.365	64.1194		N?		116.25	8.12	58.19	64.07
29	A		126.903	8.27135	50.6821	18.4474			126.728	8.19418	50.6967	18.494	Cannot identify T vs. N.	T?
									126.679	8.1625	50.7343	18.4989		N?		126.65	8.14	50.71	18.46
30	P				63.1688	32.1506					63.2133	32.1302	Cannot resolve T and N	T + N
																		63.23	32.07
31	A		124.409	8.47234	52.6872	19.2003			124.155	8.39338	52.7253	19.2064	Cannot resolve T and N	T + N
																124.02	8.38	52.77	19.23
32	T		112.409	8.0858	61.8992	69.9722			112.234	8.01743	61.9051	70.0002	Cannot identify T vs. N.	T?
									111.742	7.97438	62.02	69.9478		N?		111.73	7.95	61.88	69.78
33	G		110.888	8.39704	45.5231		Some uncertainty between G12 and G33		110.756	8.33324	45.5787		Cannot distinguish T vs. N. Some uncertainty between G12 and G33.	T?
									110.777	8.31213				N?		110.79	8.29	45.52
34	G		108.797	8.28783	45.2851		G13 and G34 are not resolved		108.693	8.24637	45.4155		Cannot distinguish T vs. N. Cannot distinguish G13 and G34.	T?
									108.67	8.18668	45.3726			N?		108.58	8.16	45.23
35	V		119.297	7.98625	62.3362	32.885			119.081	7.92979	62.3813	32.9005	Cannot resolve T and N	T + N
																118.99	7.91	62.19	32.95
36	K		125.624	8.40686	56.1029	33.0829			125.283	8.33598	56.1905	33.1041	Cannot identify T vs. N.	T?
									125.252	8.24973	56.2477	33.1964		N?		125.31	8.24	55.87	33.36
37	K		124.139	8.39508	54.4016	32.8388			123.775	8.29348	54.3178	32.7531	Cannot identify T vs. N.	T?
			*Chemical shifts averaged from HSQC, HNCACB, and CBCAcoNH						*Chemical shifts averaged from HSQC, HNCACB, and CBCAcoNH, but 13C i-1 CS only used when only CS information available							*Chemical shifts averaged from HSQC, HNCACB, and CBCAcoNH

## Sheet: RelaxationParameters
		Tetrasome												Nucleosome
		Sample: 115uM 15N-H3 tetrasome in 20mM MOPS pH 7 (with 7mM NaOH to pH), 1mM EDTA, 1mM DTT, 7% D2O; 37C; 800 MHz Bruker												Sample: 107uM 15N-H3 nucleosome in 20mM MOPS pH 7 (with 7mM NaOH to pH), 1mM EDTA, 1mM DTT, 7% D2O; 37C; 800 MHz Bruker
Residue number	residue	hetNOE	error (hetNOE)	R1 (Hz)	error (R1, Hz)	R2 (Hz)	error (R2, Hz)	T1/T2	error (T1/T2)	overlap comment		Residue number	residue	hetNOE	error (hetNOE)	R1 (Hz)	error (R1, Hz)	R2 (Hz)	error (R2, Hz)	T1/T2	error (T1/T2)	overlap comment
1	A											1	A
2	R											2	R
3	T	0.27532	0.03481	1.0392	0.141669	14.6379	0.200019	14.0857	1.92986	distinct but broad		3	T	0.36903	0.02785	0.97112	0.100441	19.8516	0.210063	20.442	2.12531	distinct
4	K	0.35411	0.02191	1.10353	0.105773	12.4127	0.308092	11.2482	1.11369	distinct		4	K	0.44298	0.03086	0.984915	0.0764105	18.1774	0.364857	18.4558	1.47896	distinct
5	Q	0.31151	0.02551	1.08978	0.129189	12.6988	0.120297	11.6527	1.38579	distinct		5	Q	0.37286	0.03946	0.957348	0.081807	19.9885	0.280927	20.879	1.80812	distinct but broad
6	T	0.28094	0.01467	1.01386	0.158093	10.1481	0.174821	10.0094	1.57028	distinct		6	T	0.42829	0.02731	0.914837	0.0881976	20.3136	0.193439	22.2047	2.15112	distinct but broad
7	A	0.31393	0.01197	1.11738	0.138702	8.38373	0.13504	7.50304	0.939173	distinct		7	A	0.44004	0.02462	0.95854	0.0723212	19.9986	0.16722	20.8636	1.58378	distinct
8	R	0.31449	0.01304	1.09722	0.108001	9.86758	0.181179	8.99322	0.900481	distinct		8	R	0.43807	0.02791	0.908748	0.0640817	22.5576	0.328678	24.8227	1.78739	distinct
9	K	0.37056	0.0166	1.11877	0.136928	8.99549	0.284417	8.0405	1.0164	distinct		9	K	0.45134	0.02937	0.913222	0.0672789	19.9321	0.366555	21.8262	1.65732	bad overlap
10	S	0.28842	0.01888	1.01038	0.201102	8.1569	0.179312	8.0731	1.61661	distinct		10	S	0.44718	0.0249	0.901214	0.125776	19.0457	0.221027	21.1334	2.95961	distinct
11	T	0.21794	0.01364	1.02072	0.215516	6.89834	0.156651	6.75829	1.43518	distinct		11	T	0.37482	0.01697	0.945344	0.137103	16.2986	0.182535	17.2409	2.50789	distinct
12	G	0.22617	0.01089	1.04022	0.212225	5.16123	0.058102	4.96167	1.01382	partial overlap		12	G	0.43174	0.01726	1.04802	0.149636	12.5139	0.116857	11.9406	1.70851	distinct
13	G	0.15042	0.00552	1.00033	0.188432	4.95449	0.120989	4.95284	0.94077	bad overlap		13	G	0.40812	0.01321	1.04371	0.128281	12.557	0.20501	12.0311	1.49171	distinct
14	K	0.2048	0.00967	1.0624	0.111296	8.95223	0.174775	8.4264	0.897936	distinct		14	K	0.37105	0.01689	0.954621	0.0660199	17.741	0.18867	18.5844	1.30037	distinct
15	A	0.18601	0.01403	1.05426	0.0606815	11.1672	0.247686	10.5925	0.653386	distinct		15	A	0.33578	0.02762	0.89932	0.041938	20.5478	0.281531	22.8481	1.11051	distinct
16	P											16	P
17	R	0.35	0.01973	1.11276	0.0630285	13.2203	0.197772	11.8806	0.696011	partial overlap		17	R	0.42029	0.042	0.868642	0.0470428	26.5345	0.449803	30.5472	1.73348	partial overlap
18	K	0.36433	0.0196	1.10182	0.0848294	11.8221	0.20054	10.7297	0.845897	partial overlap		18	K	0.48928	0.04407	0.861894	0.0499369	26.8848	0.691351	31.1927	1.97727	bad overlap
19	Q	0.30193	0.01608	1.08885	0.0958987	11.6323	0.113452	10.6831	0.946654	partial overlap		19	Q	0.43233	0.04965	0.860822	0.0468146	27.11	0.585961	31.4931	1.84302	partial overlap
20	L	0.26383	0.01177	1.13913	0.0821971	9.09628	0.291224	7.98529	0.630371	partial overlap		20	L	0.34223	0.08628	0.898224	0.0582944	23.3967	0.9549	26.0477	1.99698	very weak, partial overlap
21	A	0.20933	0.01101	1.08157	0.109178	8.68928	0.0560795	8.03395	0.812638	distinct		21	A	0.3754	0.03805	0.928911	0.0565846	22.8275	0.370994	24.5745	1.54932	distinct
22	T	0.23934	0.01268	1.02626	0.124613	8.90562	0.194238	8.67774	1.07056	distinct		22	T	0.35488	0.02429	0.911824	0.0802275	21.8283	0.263534	23.9392	2.12604	distinct
23	K	0.2454	0.01565	1.11859	0.116736	9.35954	0.280477	8.36729	0.908501	partial overlap		23	K	0.38035	0.02868	0.983917	0.0759504	19.3904	0.426732	19.7074	1.58187	distinct
24	A	0.26735	0.01483	1.15178	0.0991804	9.52122	0.0699818	8.26653	0.714424	distinct		24	A	0.36793	0.0233	1.03728	0.0654965	18.0157	0.297063	17.3683	1.13346	distinct
25	A	0.26848	0.01024	1.08511	0.0884924	8.12525	0.341143	7.48794	0.686829	distinct		25	A	0.34211	0.02287	0.985273	0.0569491	17.1441	0.219065	17.4004	1.03003	distinct but broad
26	R	0.30507	0.01594	1.12184	0.0973796	10.9438	0.263086	9.75521	0.878657	distinct		26	R	0.32628	0.02182	0.993976	0.0678725	19.2576	0.212814	19.3743	1.34016	distinct but broad
27	K	0.28572	0.01638	1.12201	0.117116	9.55282	0.135195	8.51406	0.896839	partial overlap		27	K	0.37182	0.0225	1.06037	0.0889904	15.5665	0.119256	14.6803	1.23715	distinct
28	S	0.20589	0.01633	1.03939	0.15852	8.57872	0.137822	8.25363	1.26575	distinct		28	S	0.24615	0.02173	0.995004	0.124184	12.7382	0.112837	12.8022	1.60183	distinct but broad
29	A	0.15539	0.01063	1.04763	0.119955	8.92566	0.159951	8.51982	0.987404	distinct		29	A	0.20364	0.01143	1.0313	0.0954893	10.853	0.179652	10.5236	0.989839	distinct
30	P											30	P
31	A	0.04995	0.00921	1.00234	0.14094	5.95402	0.080834	5.94014	0.839132	distinct		31	A	0.09641	0.00935	1.00257	0.138886	6.70968	0.129987	6.69246	0.936124	distinct
32	T	0.01651	0.00973	0.937912	0.169848	4.7306	0.0567064	5.04376	0.91538	distinct		32	T	0.09406	0.01068	0.931134	0.15315	6.09657	0.107039	6.54747	1.08303	distinct
33	G	0.10942	0.01113	0.976774	0.201925	4.10038	0.0546636	4.19788	0.869615	partial overlap		33	G	0.14874	0.01159	0.986672	0.193425	5.05686	0.066726	5.12516	1.007	distinct
34	G	0.13129	0.00538	0.99131	0.187737	4.80663	0.174166	4.84876	0.934928	bad overlap		34	G	0.1365	0.00787	0.997089	0.151179	5.96108	0.146603	5.97848	0.918307	distinct
35	V	0.14441	0.01053	1.03302	0.0730699	9.3956	0.151613	9.09527	0.659875	distinct		35	V	0.14786	0.01112	1.01014	0.0495603	10.947	0.142636	10.8371	0.550129	distinct
36	K	0.11317	0.01806	1.06818	0.0721421	11.8173	0.145131	11.063	0.759415	distinct		36	K	0.07533	0.03605	1.01491	0.0348308	17.9302	0.32212	17.6668	0.684353	distinct from other residues, but partial overlap between the two peaks
37	K	0.28655	0.0481	1.038	0.0570256	15.9847	0.283399	15.3995	0.888977	distinct but weak		36	K	0.02872	0.04152	1.00281	0.036844	19.4997	0.246867	19.4452	0.755656	distinct from other residues, but partial overlap between the two peaks
